# Supplementary material for: X-ray Structure Determination, Antioxidant Voltammetry Studies of Butein and 2′,4′-Dihydroxy-3,4-dimethoxychalcone. Computational Studies of 4 Structurally Related 2′,4′-diOH Chalcones to Examine Their Antimalarial Activity by Binding to Falcipain-2
Source: Molecules. 2021 Oct 28;26(21):6511. doi: 10.3390/molecules26216511 (PMC8588236; doi:10.3390/molecules26216511)
Supplement: Supplementary file 1 [file molecules-26-06511-s001.zip]

Archive with 1 entries (1 files):
- molecules-1361607-supplementary.pdf
